# Supplementary material for: Synchrotron Radiation-Based Refraction-Contrast Tomographic Images Using X-ray Dark-Field Imaging Optics in Human Lung Adenocarcinoma and Histologic Correlations
Source: Diagnostics (Basel). 2021 Mar 10;11(3):487. doi: 10.3390/diagnostics11030487 (PMC7999731; doi:10.3390/diagnostics11030487)
Supplement: Supplementary file 1 [file diagnostics-11-00487-s001.zip]

Archive with 2 entries (2 files):
- Figure5_a.mp4
- Figure5_b.mp4
